# Supplementary material for: The Impact of Heat Stress on Morpho-Physiological Response and Expression of Specific Genes in the Heat Stress-Responsive Transcriptional Regulatory Network in Brassica oleracea
Source: Plants (Basel). 2021 May 26;10(6):1064. doi: 10.3390/plants10061064 (PMC8230129; doi:10.3390/plants10061064)
Supplement: Supplementary file 1 [file plants-10-01064-s001.zip]

Archive with 1 entries (1 files):
- plants-1116073-SI.pdf
